# Supplementary material for: Laboratory Scale Continuous Flow Systems for the Enantioselective Phase Transfer Catalytic Synthesis of Quaternary Amino Acids
Source: Molecules. 2023 Jan 19;28(3):1002. doi: 10.3390/molecules28031002 (PMC9920360; doi:10.3390/molecules28031002)
Supplement: Supplementary file 1 [file molecules-28-01002-s001.zip]

Archive with 1 entries (1 files):
- molecules-2144566-supplementary.pdf
